# Supplementary material for: Novel amino acid metabolism‐related gene signature to predict prognosis in clear cell renal cell carcinoma
Source: Front Genet. 2022 Sep 2;13:982162. doi: 10.3389/fgene.2022.982162 (PMC9478740; doi:10.3389/fgene.2022.982162)
Supplement: Supplementary file 2 [file Table3.XLSX]

## Sheet: Sheet1
Supplementary Table2 The primer sequences in this study
IYD	F：AGACCCAACAACCAAAGGCA
	R：TTCAGCAGGCATCACTCACA
ACADSB	F：GGAATTGCTGCACAGATGCT
	R：TGAGCCACTTGGTGTTGGAG
PSAT1	F：AGCTAAGGCCGCAGAAGAAG
	R：GGTTGAGGTTCCAGGTGCTT
β-actin	F:TCTCCCAAGTCCACACAGG
	R:GGCACGAAGGCTCATCA
