# Supplementary material for: Novel amino acid metabolism‐related gene signature to predict prognosis in clear cell renal cell carcinoma
Source: Front Genet. 2022 Sep 2;13:982162. doi: 10.3389/fgene.2022.982162 (PMC9478740; doi:10.3389/fgene.2022.982162)
Supplement: Supplementary file 6 [file Table1.XLSX]

## Sheet: Sheet1
Supplementary Table1 Amino acid metabolism-related gene from the Molecular Signature Database v7.5 (MSigDB)
NDUFAB1	PSME1	ETHE1	ARG1	PDHA1	PNMT	CARNMT1	GPT	RPL35A	CKMT1A
SLC25A13	PHGDH	OGDH	DLST	MCCC2	PSMB6	RPL30	SRR	PYCR1	RPL41
PSMB1	PSMD5	HIBADH	ALDH6A1	SLC6A11	RPS11	HPD	SLC3A2	SLC25A21	RPS28
AASS	RPS18	AIMP2	GOT1	SCLY	RPL13A	PSMD4	RPSA	SLC25A10	CKMT1B
RPS20	PSMD8	PSMA2	SLC25A2	EEFSEC	RPL11	PSMB4	PDHB	AFMID	PSMB9
IYD	MTAP	TYRP1	LIAS	DDC	AZIN2	ALDH4A1	SERINC2	SERINC4	RPL36A
SLC6A7	PRODH	RPL28	RPL21	RIDA	RPS8	UROC1	RPS9	RPS27L	INMT
PSMC4	GCAT	RPL19	RPL5	SERINC3	PSMA5	CBS	KYAT1	PSMD13	HOGA1
CHDH	RPL3	PSMD3	SARDH	DMGDH	ALDH9A1	FTCD	PAH	NAT8L	BCKDHA
CPS1	TXN2	ASPA	DBH	BHMT2	OAZ3	SLC25A44	GATM	TMLHE	PRODH2
SARS1	PSMC6	PSMD11	AMD1	LARS1	PYCR2	RPL8	RPS21	RPS23	RPL17
OTC	PSMA3	RPL34	MTRR	TSHB	RPS27A	PSMC2	RPS7	SECISBP2	CBSL
RPL26L1	GSTZ1	AADAT	RPS10	RPS15A	LIPT1	NAGS	QARS1	HYKK	PSMB3
MRI1	PSMC1	SEPSECS	GNMT	PSAT1	GADL1	RPL26	AGXT	IDO2	RPS4Y2
PSMA4	PSMB5	PDHX	EEF1E1	SDS	RPL32	ASRGL1	CARNS1	RPL14
ALDH18A1	PSMA6	RPS13	GOT2	CGA	AMT	RPL29	RPL38	ACADSB
BCAT1	PSME2	PSMD9	RPL23	GLS2	ENOPH1	HAAO	PSMD1	IARS1
RPL18	PSMA7	DAO	PSMF1	GLUL	RPS3A	PDHA2	RPL4	ASMT
OAT	HAO1	SLC6A12	PSMB2	EPRS1	RPL37	RPL22L1	RPL15	PSMD12
KARS1	AHCY	SERINC1	ASL	PSMB7	BHMT	PSMD6	PSMD2	DIO3
PSME4	PSMD10	RPS12	ECHS1	RPL35	PSPH	PPM1K	PHYKPL	RPS26
SLC44A1	SMS	AGXT2	SEM1	GRHPR	RPL10	RPL9	LIPT2	RPL37A
ASNS	SLC25A15	RARS1	MPST	RPS6	RPL7	RPL39L	PXMP2	RPL12
RPL31	PSMD7	HGD	TST	SQOR	AUH	AIMP1	SHMT1	RPS4X
HSD17B10	SLC7A5	RPL24	IVD	RPLP1	RPL7A	SLC45A2	RIMKLA	HIBCH
ACAT1	CRYM	PSMD14	PSMA1	DUOX1	GLUD1	SERINC5	RPLP2	RPL23A
TYR	BCKDK	RPS15	BBOX1	KYAT3	PAOX	RPS14	RPS27	TXNRD1
NAALAD2	FAH	GLS	TPH1	DBT	APIP	ALDH7A1	GLDC	TAT
MCCC1	OCA2	TPO	CDO1	RPS24	RPS3	RPL10L	PIPOX	PAPSS2
DCT	PYCR3	ODC1	AANAT	PAPSS1	FAU	RPL36AL	SEPHS2	RPL10A
ARG2	GSR	SLC25A12	RPS4Y1	TPH2	HNMT	PSMC3	PSTK	RPL39
BCKDHB	CKM	DARS1	GAMT	AMDHD1	DLAT	GPT2	TH	DDO
RPS5	OAZ1	KYNU	SAT1	SDSL	MAT1A	CKB	OAZ2	PSMB8
HAL	IL4I1	RPL22	RPL36	SUOX	ACAD8	ASPG	SLC36A4	PSMB10
FOLH1	RPS16	SRM	ASS1	CSAD	QDPR	PCBD1	NQO1	DIO2
PSMC5	RPS19	CTH	SLC6A8	DUOX2	TDO2	RPL27A	DHTKD1	DIO1
SMOX	BCAT2	AGMAT	IDO1	HDC	ACMSD	RIMKLB	ADO	RPS29
RPL6	GCDH	MTR	PSME3	GCSH	NMRAL1	NNMT	ADI1	TSTD1
RPLP0	RPL18A	KMO	RPL27	RPL3L	PSMA8	MARS1	RPS17	UBA52
DLD	SLC5A5	RPS25	CKMT2	RPS2	AZIN1	RPL13	GLUD2	PSMB11
